# Supplementary material for: Space use and navigation ability of hens at housing in the aviary for the laying phase: effect of enrichment with additional perches and genotype
Source: Poult Sci. 2023 Jul 25;102(11):102962. doi: 10.1016/j.psj.2023.102962 (PMC10498002; doi:10.1016/j.psj.2023.102962)
Supplement: Supplementary file 1 [file mmc1.xlsx]

## Sheet: Table S1
Table S1. Effect of genotype and enrichment with additional perches on live weight (LSmeans) and occurrence of lesions of hens at 17 and 20 weeks of age
	Genotype (G)			Perches (P)			P-value			MSE
Variables	White	Brown		NO	YES		G	P	G x P
Live weight (g)
At 17 weeks	1070	1240		1159	1152		<0.001	0.499	0.537	97.0095
At 20 weeks	1401	1535		1464	1472		<0.001	0.596	0.815	143.304
Keel lesions at 20 weeks (n/%)	0 (0%)	2 (0.25%)		2 (0.25%)	0 (0%)

## Sheet: Table S2a
Table S2a. Rate of hens (% hens per pen) (means±SD) on the floor, on the equipment of the aviary, and of the outer wall during the night : interaction week of age x genotype
	Week of age x Genotype												P-value
Week of age	17			18			19			20
Genotype	White	Brown		White	Brown		White	Brown		White	Brown
FLOOR (%)	0.21±0.37	16.5±4.03		0.02±0.08	5.31±5.91		0.11±0.20	2.87±1.63		0.29±1.17	1.84±2.07		<0.001
AVIARY
First tier
Nests (%)	2.60±2.20	1.41±1.96		0.66±0.87	2.91±1.97		0.04±0.12	3.18±2.01		0.15±0.38	2.92±1.66		<0.001
Continuous perch (%)	0.33±0.43	2.33±1.56		0±0	2.45±1.29		0±0	2.23±0.96		0±0	2.89±1.65		0.790
Feeding perch (%)	0±0	3.11±0.96		0±0	3.56±0.51		0±0	3.00±0.98		0±0	2.23±0.81		0.343
Second tier
Nests (%)	1.44±1.78	0.12±0.26		0.59±0.82	1.60±1.36		0.06±0.20	0.71±0.67		0.03±0.12	0.65±0.58		<0.01
External perch (%)	0.11±0.22	0.78±0.76		0±0	0.26±0		0±0	0.78±0.67		0±0	1.56±1.06		0.145
Continuous perch (%)	0.78±0.67	3.22±1.83		0.22±0.26	5.12±2.34		0.33±0.67	5.23±1.86		1.34±0.64	6.90±1.34		0.124
Feeding perch (%)	0±0	0.33±0.22		0±0	0.89±0.73		0.22±0.26	0.67±0.26		0.34±0.43	1.44±1.42		0.545
Third tier
Continuous perch (%)	6.83±0.70	6.11±0.43		7.91±1.95	8.01±1.59		9.47±1.21	8.34±0.66		9.15±0.45	7.79±1.84		0.445
Feeding perch (%)	0.30±0.26	0.33±0.22		0.15±0.26	0.22±0.44		1.48±1.12	0.67±0.44		1.90±1.43	0.45±0.36		0.234
Upmost perch (%)	5.49±0.67	1.22±0.99		6.08±1.42	3.11±1.14		5.94±0.93	4.01±1.09		5.70±1.28	3.78±1.05		<0.10
OUTER WALL
Additional perches (%)	2.38±0.98	1.28±0.75		2.84±0.28	0.98±0.19		2.95±0.39	0.94±0.36		2.05±0.67	0.74±0.28		0.115
Wooden boards (%)	1.93±1.66	3.02±2.90		2.12±1.89	2.16±2.14		2.48±2.33	2.15±2.00		2.33±2.46	2.03±1.90		<0.001
Data were collected once per week at two hours after switching off the lights of the barn from video recordings

## Sheet: Table S2b
Table S2b. Rate of hens (% hens per pen) (means±SD) on the floor, on the equipment of the aviary, and of the outer wall during the night : interaction enrichment with additional perches x genotype
	Perches x Genotype
Enrichement with additional perches	NO			YES
Genotype	White	Brown		White	Brown	P-value
FLOOR (%)	0.06±0.19	7.87±7.40		0.25±0.86	5.40±6.33	0.155
AVIARY
First tier
Nests (%)	0.69±1.26	1.30±1.62		1.04±1.83	3.91±1.42	<0.01
Continuous perch (%)	0±0	2.67±1.55		0.17±0.33	2.28±0.99	0.395
Feeding perch (%)	0±0	3.12±0.67		0±0	2.83±1.11	0.697
Second tier
Nests (%)	0.45±1.19	0.68±0.73		0.62±1.07	0.86±1.16	0.518
External perch (%)	0.06±0.16	0.72±0.75		0±0	0.94±0.93	0.488
Continuous perch (%)	0.73±0.76	5.12±2.16		0.61±0.67	5.11±2.29	0.911
Feeding perch (%)	0.28±0.33	0.45±0.34		0±0	1.28±0.99	<0.01
Third tier
Continuous perch (%)	8.66±1.40	8.40±1.32		8.20±1.74	6.72±1.07	0.168
Feeding perch (%)	1.12±1.05	0.50±0.29		0.95±1.34	0.33±0.46	0.902
Upmost perch (%)	5.73±1.00	3.23±1.84		5.84±1.01	2.83±1.11	0.637
OUTER WALL
Additional perches (%)	-	-		2.47±0.69	0.98±0.48	-
Wooden boards (%)	2.65±2.36	4.21±1.75		1.78±1.70	0.47±0.50	<0.001
Data were collected once per week at two hours after switching off the lights of the barn from video recordings

## Sheet: Table S2c
Table S2c. Rate of hens (% hens per pen) (means±SD) on the floor, on the equipment of the aviary, and of the outer wall during the night: interaction week of age x enrichment with additional perches
	Week of age x Perches
Week of age	17			18			19			20
Enrichment with additional perches	NO	YES		NO	YES		NO	YES		NO	YES	P-value
FLOOR (%)	9.31±9.75	7.40±7.56		3.21±5.36	2.11±4.49		2.01±2.27	0.98±0.96		1.31±2.13	0.81±1.50	0.123
AVIARY
First tier
Nests (%)	0.91±1.66	3.10±2.05		0.98±1.01	2.59±2.21		0.98±1.69	2.24±2.34		1.12±1.53	1.96±2.05	0.201
Continuous perch (%)	1.78±2.08	0.89±0.63		1.23±1.91	1.22±1.42		1.00±1.48	1.22±1.42		1.34±2.13	1.56±1.94	0.583
Feeding perch (%)	1.67±1.93	1.44±1.90		1.78±2.09	1.78±2.08		1.34±1.70	1.67±2.00		1.93±1.69	1.04±0.93	0.399
Second tier
Nests (%)	0.75±1.59	0.81±1.27		0.68±0.79	1.50±1.45		0.44±0.69	0.33±0.48		0.37±0.54	0.31±0.51	<0.10
External perch (%)	0.22±0.26	0.67±0.85		0.11±0.22	0.11±0.22		0.45±0.63	0.33±0.67		0.78±1.05	0.78±1.28	0.753
Continuous perch (%)	1.56±1.94	2.44±1.87		3.01±3.24	2.33±3.27		2.56±2.25	3.00±3.83		4.57±3.51	3.67±3.15	0.475
Feeding perch (%)	0.33±0.43	0.15±0.26		0.22±0.45	0.67±0.85		0.45±0.00	0.44±0.51		0.45±0.37	1.33±1.54	0.102
Third tier
Continuous perch (%)	6.79±0.57	5.93±0.26		9.03±1.04	6.89±1.47		8.93±1.25	8.89±1.09		9.37±0.35	7.57±1.59	0.145
Feeding perch (%)	0.44±0	0.15±0.26		0.45±0.44	0±0		0.74±0.52	1.22±1.05		1.34±1.22	1.00±1.42	0.783
Upmost perch (%)	3.34±2.78	2.67±2.35		3.56±1.54	5.00±2.22		5.35±0.78	4.44±1.74		5.02±1.85	4.45±1.10	0.182
OUTER WALL
Additional perches (%)	-	1.83±1.02		-	1.91±0.98		-	1.77±0.92		-	1.39±0.83	-
Wooden boards (%)	4.00±2.53	0.94±0.75		3.34±2.01	0.94±1.07		3.24±2.23	1.39±1.66		3.13±2.07	1.23±1.88	0.344
Data were collected once per week at two hours after switching off the lights of the barn from video recordings

## Sheet: Table S3a
Table S3a. Rate of hens (% hens per pen) (means±SD) on the floor, on the equipment of the aviary, and of the outer wall during the day: interaction week of age x genotype
	Week of age x Genotype
Week of age	18			19			20
Genotype	White	Brown		White	Brown		White	Brown	P-value
FLOOR (%)	22.7±2.93	21.6±2.9		17.3±2.59	21.6±3.96		15.2±3.07	24.5±2.00	<0.01
AVIARY
First tier (%)	19.8±2.54	35.4±2.32		17.8±4.93	34.0±4.84		18.6±2.29	32.2±3.35	0.731
Continuous perch (%)	4.52±1.83	5.81±0.70		4.10±1.03	6.44±0.98		3.48±1.07	6.56±0.57	0.131
Wire mesh (%)	10.9±0.67	18.1±1.55		9.71±2.59	17.7±2.07		10.9±1.65	16.8±1.73	0.547
Feeding perch (%)	0±0	2.93±1.09		0.14±0.28	1.69±1.04		0.12±0.24	2.39±0.60	0.178
Nests (%)	4.30±0.79	8.54±2.93		3.87±1.57	8.10±1.96		4.08±0.23	6.44±1.53	0.425
Second tier (%)	18.3±2.04	26.9±2.29		21.6±5.19	23.6±0.84		17.3±2.99	27.0±2.96	<0.05
Continuous + external perches (%)	4.90±0.62	4.65±1.51		6.06±2.78	6.18±0.31		4.58±1.05	5.93±0.68	0.478
Wire mesh (%)	9.55±1.57	14.5±1.59		11.7±2.52	12.5±0.20		9.37±1.27	15.8±3.23	<0.05
Feeding perch (%)	0±0	1.15±0.87		0.11±0.22	0.48±0.40		0.36±0.46	0.89±0.49	0.177
Nests (%)	3.83±1.12	6.59±1.70		3.79±0.59	4.42±1.03		3.01±0.8	4.44±1.54	0.184
Third tier (%)	29.6±2.26	15.2±4.41		30.6±3.24	18.2±3.04		38.1±6.83	13.3±1.32	<0.01
Continuous perch (%)	2.44±0.76	1.05±0.94		3.29±0.59	2.61±0.82		1.92±0.38	1.25±0.86	0.303
Wire mesh (%)	20.4±2.58	13.3±3.81		17.6±3.90	14.0±2.06		23.2±3.02	9.89±2.59	<0.05
Feeding perch (%)	0.81±0.44	0.13±0.25		1.65±0.83	0.36±0.24		2.29±1.69	0.26±0.30	0.240
Upmost perch (%)	5.93±0.96	0.78±0.65		8.01±0.98	1.19±0.80		10.7±4.07	1.87±1.36	0.199
OUTER WALL
Additional perches (%)	4.34±0.39	0.54±0.04		4.44±1.94	1.44±0.05		2.85±0.35	0.76±0.33	-
Wooden boards (%)	5.37±1.05	0.38±0.49		8.17±2.54	1.29±0.97		7.97±4.06	2.27±0.95	0.715
Data were collected once per week at 11:00 by direct observation

## Sheet: Table S3b
Table S3b. Rate of hens (% hens per pen) (means±SD) on the floor, on the equipment of the aviary, and of the outer wall during the day: interaction enrichment with additional perches x genotype
	Perches x Genotype
Enrichment with additional perches	NO			YES
Genotype	White	Brown		White	Brown	P-value
FLOOR (%)	18.9±5.77	24.2±2.46		17.9±2.20	21.0±3.03	0.336
AVIARY
First tier (%)	20.8±2.55	33.2±2.31		16.6±2.49	34.5±4.68	<0.10
Continuous perch (%)	5.03±0.90	6.20±1.02		3.03±0.74	6.34±0.53	<0.01
Wire mesh (%)	11.0±1.86	18.0±1.68		10.1±1.66	17.1±1.79	0.962
Feeding perch (%)	0.09±0.23	2.09±0.89		0.08±0.19	2.58±1.12	0.395
Nests (%)	4.73±0.54	6.91±1.44		3.44±0.82	8.47±2.70	<0.05
Second tier (%)	20.7±4.82	24.4±1.33		17.5±1.64	27.2±2.88	<0.01
Continuous + external perches (%)	5.83±2.29	5.34±1.11		4.52±0.49	5.83±1.18	0.121
Wire mesh (%)	11.0±2.31	13.6±2.10		9.36±1.37	14.9±2.58	<0.10
Feeding perch (%)	0.08±0.20	1.00±0.47		0.23±0.40	0.67±0.77	0.185
Nests (%)	3.74±0.97	4.48±1.46		3.34±0.80	5.82±1.75	<0.10
Third tier (%)	32.6±7.45	16.7±3.31		32.9±4.11	14.4±3.70	0.359
Continuous perch (%)	2.54±0.48	2.30±0.67		2.56±1.08	0.98±1.01	<0.01
Wire mesh (%)	19.6±5.00	13.3±3.44		21.2±2.07	11.5±3.03	0.195
Feeding perch (%)	1.68±1.02	0.16±0.24		1.49±1.43	0.34±0.26	0.566
Upmost perch (%)	8.79±3.07	1.00±0.83		7.65±3.19	1.57±1.16	0.298
OUTER WALL
Additional perches (%)	-	-		7.75±2.39	1.82±0.89	0.404
Wooden boards (%)	7.01±4.00	1.48±1.15		7.32±1.53	1.15±1.13	0.740
Data were collected once per week at 11:00 by direct observation

## Sheet: Table S3c
Table S3c. Rate of hens (% hens per pen) (means±SD) on the floor, on the equipment of the aviary, and of the outer wall during the day: interaction week of age x enrichment with additional perches
	Week of age x Perches
Week of age	18			19			20
Enrichment with additional perches	NO	YES		NO	YES		NO	YES	P-value
FLOOR (%)	24.1±1.27	20.2±2.45		20.5±5.30	18.4±1.73		19.9±7.09	19.7±4.62	0.421
AVIARY
First tier (%)	27.8±6.82	27.4±11.3		26.8±6.31	25.0±13.4		26.5±9.29	24.2±7.08	0.844
Continuous perch (%)	5.72±0.57	4.61±1.95		5.58±1.16	4.96±2.02		5.55±1.66	4.49±2.06	0.816
Wire mesh (%)	15.2±4.83	13.8±3.53		14.2±4.05	13.2±6.08		14.0±4.43	13.6±3.02	0.871
Feeding perch (%)	1.16±1.36	1.76±2.19		0.74±0.84	1.09±1.40		1.37±1.60	1.14±1.12	0.488
Nests (%)	5.66±1.45	7.19±4.18		6.26±1.43	5.71±3.99		5.54±2.03	4.97±1.34	0.347
Second tier (%)	22.5±3.13	22.7±6.98		23.9±4.14	21.3±2.86		21.3±4.85	23.1±7.39	0.215
Continuous + external perches (%)	4.49±0.82	5.05±1.35		6.96±2.18	5.28±1.11		5.30±1.19	5.20±1.17	0.263
Wire mesh (%)	12.3±2.77	11.7±3.63		12.9±1.70	11.3±1.48		11.7±3.34	13.4±5.12	0.192
Feeding perch (%)	0.65±0.77	0.51±1.02		0.36±0.46	0.23±0.26		0.63±0.63	0.63±0.48	0.934
Nests (%)	5.02±1.18	5.40±2.78		3.74±0.62	4.47±0.96		3.59±1.50	3.87±1.44	0.909
Third tier (%)	23.0±6.25	21.8±11.0		24.3±6.26	24.5±9.13		26.7±16.6	24.7±13.6	0.834
Continuous perch (%)	2.18±0.51	1.31±1.41		3.00±0.48	2.9±1.04		2.08±0.18	1.09±0.69	0.198
Wire mesh (%)	16.9±2.06	16.8±7.12		15.3±2.89	16.3±4.38		17.1±9.26	16.0±6.87	0.784
Feeding perch (%)	0.58±0.69	0.36±0.24		1.31±1.11	0.70±0.60		0.87±1.44	1.68±1.79	0.191
Upmost perch (%)	3.38±3.38	3.33±2.76		4.69±4.60	4.51±3.38		6.61±6.17	5.99±5.70	0.955
OUTER WALL
Additional perches (%)	-	4.87±4.41		-	5.87±4.12		-	3.61±2.48	-
Wooden boards (%)	2.68±2.60	3.07±3.32		4.40±4.16	5.06±4.61		5.65±5.42	4.58±2.99	0.726
Data were collected once per week at 11:00 by direct observation

## Sheet: Table S4a
Table S4a. Number per time slot and success of landings (means±SD) at floor: interaction week of age x genotype
	Week of age x Genotype
Week of age	17			20
Genotype	White	Brown		White	Brown	P-value
Landings per observation time	53.5B±13.6	8.94A±5.32		108C±28.7	34.8B±7.89	<0.001
Successful (n)	50.4B±13.7	7.38A±4.29		104C±29.2	31.9AB±6.97	<0.001
Failed (n)	3.13±3.05	1.56±1.75		4.38±4.36	2.94±2.82	0.058
Successful (%)	93.9±5.28	85.2±15.6		95.8±4.35	92.0±6.67	0.994
Failed (%)	6.15±5.28	14.8±15.6		4.17±4.35	8.04±6.67	0.994
Landings per day	214b±29.7	35.8a±16.1		432c±68.2	139b±21.1	0.018
Successful (n)	201B±28.1	29.5A±14.6		414C±60.8	128B±18.8	0.011
Failed (n)	12.5±5.20	6.25±2.22		17.5±12.8	11.8±3.86	0.944
Successful (%)	94.2b±2.16	80.7a±6.53		96.1b±2.89	91.6b±2.14	0.015
Failed (%)	5.81a±2.16	19.3b±6.53		3.86a±2.89	8.37a±2.14	0.015
Data were collected during 10 minutes per every hour per one day per week from 05:00 until 21:00 from video recordings

## Sheet: Table S4b
Table S4b. Number per time slot and success of landings (means±SD) at floor: interaction enrichment with additional perches x genotype
	Perches x Genotype
Enrichment with additional perches	NO			YES
Genotype	White	Brown		White	Brown	P-value
Landings per observation time	86.6±34.2	24.1±13.9		74.9±36.8	19.6±15.6	0.142
Successful (n)	81.9±34.4	21.7±12.9		72.0±36.2	17.6±14.6	0.135
Failed (n)	4.63B±4.03	2.44A±2.63		2.88A±3.36	2.06A±2.24	<0.001
Successful (%)	94.2±5.11	90.2±9.42		95.5a±4.67	87.0±14.7	0.454
Failed (%)	5.84±5.11	9.83±9.42		4.49±4.67	13.0±14.7	0.454
Landings per day	346±129	96.5±56.1		299±137	78.5±67.0	0.478
Successful (n)	327±128	86.8±53.0		288±131	70.3±63.1	0.531
Failed (n)	18.5±7.94	9.75±4.57		11.5±10.5	8.25±4.19	0.449
Successful (%)	94.2±2.68	88.5±4.56		96.1±2.45	83.8±9.56	0.055
Failed (%)	5.77±2.68	11.5±4.56		3.90±2.45	16.2±9.56	0.055
Data were collected during 10 minutes per every hour per one day per week from 05:00 until 21:00 from video recordings

## Sheet: Table S4c
Table S4c. Number per time slot and success of landings (means±SD) at floor: interaction observation time x genotype
	Observation time x Genotype
Observation time	Early (h 05:00-08:00)			Mid1 (h 09:00-12:00)			Mid 2 (h 13:00-16:00)			Late (h 17:00-21:00)
Genotype	White	Brown		White	Brown		White	Brown		White	Brown	P-value
Landings per observation time	104C±42.8	19.9A±16.3		73.4B±36.5	23.1A±18.0		68.8B±27.8	21.4A±13.9		76.3B±26.8	23.1A±13.0	<0.001
Successful (n)	104C±42.4	19.6A±16.3		70.1B±34.8	19.6A±14.6		65.0B±27.4	19.1A±12.7		69.1B±24.4	20.1A±13.8	<0.001
Failed (n)	0.88±0.83	0.25±0.46		3.25±3.45	3.50±3.82		3.75±2.55	2.25±1.39		7.13±4.55	3.00±1.41	0.181
Successful (%)	99.2±0.74	97.0±7.00		95.6±3.41	88.0±8.75		94.0±4.32	89.7±5.54		90.6±5.53	79.5±18.1	0.468
Failed (%)	0.83±0.74	2.78±7.00		4.40±3.41	12.0±8.75		6.05±4.32	10.3±5.54		9.37±5.53	20.5±18.1	0.468
Data were collected during 10 minutes per every hour per one day per week from 05:00 until 21:00 from video recordings

[truncated: 10 more sheets: Table S4d, Table S4e, Table S4f, Table S5a, Table S5b, Table S5c, Table S5d, Table S5e, Table S5f, Table S6]
